# Supplementary material for: 1H NMR metabolomic study of auxotrophic starvation in yeast using Multivariate Curve Resolution-Alternating Least Squares for Pathway Analysis
Source: Sci Rep. 2016 Aug 3;6:30982. doi: 10.1038/srep30982 (PMC4971537; doi:10.1038/srep30982)
Supplement: Supplementary Table S1 [file srep30982-s2.xls]

## Sheet: relative concentration
Time (h)	Medium	Replicate	L-Leucine	L-Isoleucine	2-Isopropylmalate	3-Hydroxyisobutyrate	Methyloxovalerate	L-Valine	Fatty_acids	L-Alanine	L-Arginine	Acetic_acid	Methyl donnor	L-Methionine	L-Glutamate	Succinate	L-Glutamine	Glutathione	Dihidroorotate	Ureidosuccinate	Citrate	L-Aspartate	L-Asparagine	L-Ornithine	L-Lysine	Acyl-carnitine	GPC	Glycine	Glycerol	L-Lactate	L-Proline	L-Threonine	Trehalose	D-Glucose	Orotidine-5P	Orotate	Uracil	GTP-GMP	N6-methyladenine	Uridine	Formate	Adenine	Hypoxanthine	L-Tyrosine	Unk1	Unk2	L-Phenylalanine	L-Histidine	EIGP
0	Ura-DM	1	0.00194449	0.00414	0.0133228	0.00114237	0.00074171	0.0269889	0.00307008	0.0679376	0.226358	0.0453223	0.00919743	0.000758529	0.177901	0.00454455	0.0362343	0.0117495	0.000512336	0.00605358	0.00995142	0.0225979	0.00661987	0.0371318	0.0443495	0.00139345	0.0093776	0.00897379	0.135369	0.000175419	0.00873822	0.0182247	0.0252289	0.00706239	0.000670362	5.89e-05	0.000885248	0.000474986	0.000240464	0.00171572	0.0011265	0.000312493	0.000824248	0.0138028	0.000337383	0.0005083	0.00231793	0.0213791	0.000524931
0	Ura-DM	2	0.00173732	0.00393308	0.0109577	0.00111844	0.000398754	0.0270236	0.00269011	0.0633064	0.214962	0.0445531	0.0079707	0.000662034	0.174292	0.00438647	0.0313025	0.0109929	0.000805824	0.00623344	0.00651	0.0197274	0.0132983	0.0298203	0.0412009	0.00150504	0.00916567	0.00586263	0.155418	0.00018004	0.00647721	0.015882	0.0374428	0.00656927	0.000325662	0.000206976	0.00115542	0.000981735	0.00041521	0.00171894	0.000776952	0.000284388	0.000695793	0.011763	0.000116282	0.000316298	0.00264954	0.0213881	0.00370334
0	Ura-DM	3	0.00120755	0.00377868	0.0127523	0.0017806	0.000665829	0.0321673	0.000112115	0.0828414	0.245492	0.0380845	0.00879831	0.000824401	0.144998	0.00298912	0.0397324	0.00651063	0.000176267	0.00293974	0.00980177	0.0238179	0.00710706	0.0127721	0.0722048	0.00101698	0.0102695	0.00659868	0.213035	0.00017614	0.00503708	0.0189097	0.0526028	0.00640462	0.000267538	0.000120827	0.0010494	0.000944744	0.000473623	0.00268193	0.000223901	0.000119357	0.000479227	0.0161915	9.00567e-05	0.000132988	0.0024883	0.0204117	0.00801409
2	Ura-DM	1	0.00293881	0.00188688	0.00482372	0.000115297	0.0003818	0.0157085	0.00387975	0.0262695	0.255726	0.0850055	0.00696082	0.00236201	0.178975	0.0061046	0.0134836	0.0157552	0.00373036	0.00529502	0.0122816	0.0244455	0.0125098	0.0327533	0.0430015	0.00102679	0.00820317	0.00552265	0.175992	0.000118319	0.00376641	0.0139668	0.0132392	0.0620695	0.00177678	0.00105981	0.000746607	0.0014536	0.00108958	0.000475367	0.00164768	0.000142207	0.000521882	0.00461043	0.000694522	0.000768164	0.00118436	0.0179401	0.000712509
2	Ura-DM	2	0.00446544	0.00225539	0.00515659	0.00034589	0.000864395	0.0174598	0.00294525	0.0282721	0.254963	0.0739691	0.00734327	0.00296538	0.197028	0.00597275	0.0209124	0.00807931	0.00157952	0.00364332	0.00742661	0.0220686	0.00735223	0.0394349	0.0411212	0.00167635	0.00974672	0.0083598	0.152289	0.00116529	0.00388334	0.0155846	0.0174716	0.0373885	0.0015613	0.00201139	0.000397375	0.00107294	0.00178976	0.000266035	0.000654268	0.000246259	0.00064432	0.00617088	0.000256653	0.000853524	0.0013034	0.0216845	0.000321135
2	Ura-DM	3	0.00176523	0.00155025	0.00543908	0.000354656	0.00126141	0.0192143	2.32704e-05	0.0369178	0.332298	0.11331	0.00751067	0.00420341	0.205419	0.00957347	0.0328699	0.0139599	0.000842661	0.0027248	0.0097403	0.015945	0.00402241	0.0168457	0.0810701	0.00172721	0.0119902	0.00824531	0.242766	0.00485346	0.00465714	0.0142562	0.0345355	0.0395347	0.00229726	0.00302434	0.000113376	0.00161396	0.00138638	0.000331216	0.00056329	0.000634925	0.00166653	0.00733217	0.000516904	0.00119513	0.000920442	0.0258617	0.00539276
4	Ura-DM	1	0.0149642	0.00131313	0.00186028	0.000344315	0.000358864	0.015974	0.00361669	0.0305123	0.343171	0.110278	0.00427747	0.0333003	0.141214	0.00811194	0.00441927	0.0339648	0.00836224	0.0328922	0.00293061	0.0306971	0.00547141	0.0195463	0.0297732	0.000600538	0.0170413	0.0228387	0.179278	0.00336	0.000567133	0.0107478	0.0152877	0.0438821	0.00350787	0.00469324	0.00104103	0.00311693	0.00432228	0.000304525	0.000678798	0.000320252	0.000648259	0.00259423	0.00149883	0.00217581	0.000983192	0.025787	0.000583668
4	Ura-DM	2	0.0168307	0.0022903	0.00126113	0.000346678	0.000505939	0.0159642	0.00581231	0.0320301	0.357038	0.129844	0.00475156	0.0376986	0.130006	0.00914927	0.0110123	0.0253948	0.00859208	0.0316794	0.00348608	0.0234379	0.00162618	0.0268325	0.0484878	0.000439964	0.018879	0.0200533	0.227446	0.000330983	0.00166314	0.0153958	0.025667	0.0189385	0.00335273	0.00411628	0.000441959	0.0037206	0.00694687	0.000374737	0.00146004	0.000294483	0.000726867	0.00293872	0.00171181	0.00415207	0.00125601	0.0292959	0.000511505
4	Ura-DM	3	0.0169915	0.0013731	0.00118249	0.000195467	0.000479471	0.0172759	2.64776e-05	0.0340065	0.34765	0.116327	0.00346467	0.0392874	0.147891	0.0105275	0.0133174	0.0412272	0.0118165	0.0282271	0.00439221	0.0270954	0.00473476	0.0147837	0.0523507	0.000799571	0.0221316	0.0069998	0.282326	0.000481319	0.00160615	0.0174942	0.0225205	0.0388781	0.00345887	0.00531046	0.000219908	0.00248822	0.00356374	0.000126319	0.000839024	0.000927863	0.0018188	0.00343372	0.00219789	0.00602163	0.00164337	0.0285823	0.00643358
6	Ura-DM	1	0.0115056	0.00256175	0.000944841	0.000136416	0.000270406	0.016267	0.00332112	0.0287035	0.321485	0.106382	0.00347806	0.030439	0.153223	0.0078952	0.00599436	0.0349798	0.0186039	0.0675031	0.000839641	0.0294149	0.00850154	0.0206834	0.0214156	0.000867999	0.0208473	0.00539235	0.290636	7.35061e-05	0.00112315	0.0136226	0.0262771	0.0174079	0.00396645	0.00494869	0.000523207	0.00300949	0.00961191	0.000115193	0.00087179	0.000420188	0.000615678	0.00327842	0.0034587	0.00493673	0.0012488	0.0321846	0.00015214
6	Ura-DM	2	0.0159547	0.00240209	0.000861827	0.000181302	0.000372371	0.0167045	0.00325213	0.034864	0.330574	0.125535	0.00399509	0.042223	0.132674	0.0111032	0.00894416	0.0404955	0.0243939	0.076152	0.00244802	0.0313488	0.00445822	0.0305467	0.027878	0.000906215	0.0247616	0.0114903	0.302357	8.31085e-05	0.00128102	0.0161841	0.0318724	0.0231772	0.00449944	0.0058082	0.000188607	0.00220987	0.00680939	8.06678e-05	0.000534128	0.000973471	0.00103579	0.00404515	0.00409199	0.00509369	0.000969791	0.0351721	0.00113984
6	Ura-DM	3	0.0158407	0.00182227	0.000983699	0.000280396	0.00018262	0.0170462	6.21324e-05	0.0298571	0.344977	0.108641	0.00239957	0.0331764	0.116954	0.00909196	0.0137007	0.0519847	0.0223486	0.0699033	0.00249877	0.0351606	0.000545019	0.0159858	0.0418455	0.00183057	0.024689	0.0117573	0.356073	0.00190614	0.00221159	0.014371	0.0409897	0.0044129	0.0045964	0.00618663	0.000394	0.00239174	0.0112058	0.00015694	0.000495745	0.0015362	0.00102155	0.0029455	0.00375869	0.0069388	0.000956498	0.0315456	0.00510652
10	Ura-DM	1	0.00376696	0.00174537	0.00075357	0.000382095	0.000125207	0.0120698	0.00322561	0.0230941	0.266185	0.101569	0.0025346	0.00805427	0.17918	0.00484901	0.00155792	0.0427657	0.027211	0.0954366	0.000274699	0.0371058	0.00866291	0.0203134	0.00902724	0.000747094	0.0194765	0.00652549	0.226741	0.000202156	0.00230784	0.0121388	0.0344065	0.117489	0.00452519	0.00352624	0.000394745	0.0026583	0.0110351	7.66778e-05	0.000765713	0.000396571	0.000341802	0.00201448	0.00543523	0.00367219	0.000713647	0.0259098	0.000734703
10	Ura-DM	2	0.00755249	0.00157443	0.000586682	0.000136815	0.000172315	0.0126314	9.54001e-05	0.026387	0.278205	0.0915386	0.00303945	0.0128082	0.141779	0.00925067	0.00794702	0.0260262	0.0330189	0.129191	0.00273795	0.0263341	0.00652179	0.0164845	0.025692	0.000757052	0.0217708	0.0133073	0.297157	0.000680057	0.00605071	0.0139699	0.0498828	0.0389452	0.00479475	0.00463571	0.000357866	0.00256219	0.013381	5.65783e-05	0.00126201	0.00153594	0.000861266	0.000759766	0.00613536	0.00405221	0.000921459	0.0206473	0.00160827
10	Ura-DM	3	0.00624904	0.00195189	0.000540708	0.000296338	9.98094e-05	0.0126101	0.00603758	0.0304094	0.253391	0.08266	0.00279387	0.0131425	0.156385	0.00875464	0.00854916	0.0423644	0.03759	0.112145	0.00223409	0.0302645	0.00340313	0.0382198	0.0234382	0.00176402	0.0226714	0.00618639	0.300152	0.000386237	0.00718119	0.0133952	0.0492181	0.0264648	0.00638673	0.00688716	0.000260109	0.00250288	0.00963115	9.31771e-05	0.00177659	0.00216136	0.00128542	0.00144838	0.00694647	0.00543191	0.00106325	0.0271386	0.00328978
24	Ura-DM	1	0.00189882	0.00175663	0.00128161	0.000307032	0.000730931	0.00990542	0.00196889	0.0633588	0.216145	0.0731894	0.00238276	0.000580971	0.27608	0.00844826	0.0021068	0.0149745	0.0197373	0.0550841	0.00175815	0.0200147	0.00934785	0.0722467	0.0199037	0.00328818	0.0225977	0.00413085	0.235154	0.000451571	0.00428358	0.0108129	0.117551	0.0627301	0.00471034	0.00517416	0.000163407	0.00186729	0.0114936	5.38262e-05	0.00074451	0.000797002	0.00145916	0.00237587	0.00555272	0.00318698	0.000539269	0.0196136	0.000493787
24	Ura-DM	2	0.000760364	0.00220638	0.00138451	0.00053529	0.000329974	0.0152909	3.55013e-05	0.109091	0.215087	0.066741	0.00123139	0.000645933	0.163506	0.00799982	0.00986756	0.0308159	0.0307727	0.0945067	0.00282568	0.0184341	0.00943736	0.0238773	0.0263988	0.00167521	0.0273816	0.000870679	0.332157	0.000225517	0.00263231	0.0135962	0.135457	0.0357132	0.00631844	0.00384104	0.00043975	0.00193177	0.0165708	6.47312e-05	0.000679154	0.00287372	0.00182258	0.00179752	0.00703514	0.00416749	0.000902261	0.0246512	0.00163399
24	Ura-DM	3	0.00142979	0.00160868	0.00114873	0.000596475	0.000641648	0.013771	0.00720926	0.0890705	0.214038	0.0752721	0.00108219	0.000491473	0.163389	0.00872423	0.0102387	0.0299908	0.0255999	0.103418	0.00218243	0.0210702	0.00995466	0.0221723	0.0270674	0.000973192	0.024396	0.00446716	0.274763	0.000764627	0.00436937	0.0130247	0.136293	0.0386579	0.00699169	0.00693812	0.000407409	0.00185827	0.0120037	0.000147186	0.00211063	0.00225729	0.000956151	0.0011317	0.00602999	0.00349772	0.000955817	0.0254876	0.00287153
0	Met-DM	1	0.00404029	0.00230112	0.0116676	0.000290717	0.00580265	0.023802	0.0124816	0.0901529	0.195776	0.12767	0.00413181	0.00130088	0.0894246	0.00283343	0.0113291	0.00660649	0.000544995	0.00151296	0.00367412	0.00173994	0.000915301	0.0150775	0.0728142	0.00175529	0.0053218	0.0081772	0.124414	0.0166094	0.00946611	0.0152248	0.0707939	0.0932123	0.00203798	0.000719885	0.00251256	0.0015326	0.00338129	0.000479067	0.00470271	0.000216223	0.000176657	0.00897822	0.000470418	0.000272206	0.00026703	0.00238419	0.00558589
0	Met-DM	2	0.0020397	0.003653	0.0187536	0.00203222	0.00263376	0.0323316	0.000589649	0.0850505	0.227668	0.0348005	0.00439967	0.00129132	0.11196	0.00338777	0.0143977	0.00954524	0.00174528	0.000781693	0.0145769	0.00987093	0.00799459	0.0174107	0.0806516	0.0029614	0.00834132	0.00737544	0.0654818	0.00413931	0.00457612	0.0171243	0.0468823	0.01101	0.000450691	0.000195408	0.00129673	0.00114515	0.00061067	0.000596717	0.000477614	7.07928e-05	0.000425145	0.0129833	5.61768e-05	0.000102155	0.00192961	0.0154364	0.00902405
0	Met-DM	3	0.00223829	0.00137908	0.0147935	0.000819158	0.00454368	0.0259271	0.00324352	0.0745091	0.177077	0.0762095	0.00456295	0.00099527	0.100233	0.00208172	0.00917154	0.0076275	0.00434516	0.00190818	0.00395574	0.00623921	0.00198955	0.0129052	0.0710537	0.00126831	0.00466733	0.0059088	0.0629756	0.0126346	0.00537598	0.0144808	0.0703042	0.12282	0.00168268	0.00270686	0.0029228	0.00170068	0.0018853	0.00122888	0.00528325	0.000196584	0.000509406	0.0101849	0.000387329	0.000313749	0.00121554	0.00802166	0.00332639
2	Met-DM	1	0.00129019	0.00232992	0.00702478	0.000265949	0.00408805	0.0140437	0.0046671	0.0492183	0.251672	0.0464335	0.00493122	0.00109317	0.199188	0.00792821	0.00284011	0.00389167	0.00288829	0.00104456	0.0148219	0.00897359	0.0069313	0.0282063	0.0776044	0.00268766	0.00244737	0.00596556	0.0617138	0.0111815	0.00217454	0.0115134	0.0103558	0.00791109	0.00154188	0.00209988	0.0010438	0.00141107	0.00071307	0.000199145	0.00181309	0.000179375	0.000459184	0.00392912	8.65831e-05	0.00102441	0.000849539	0.0118312	0.00950363
2	Met-DM	2	0.00318688	0.0032426	0.00770916	0.000982818	0.00409512	0.021364	0.000578105	0.065205	0.236965	0.0858137	0.0058823	0.000518511	0.161047	0.00381155	0.0190374	0.00283527	0.000427591	0.000779962	0.0270485	0.0131332	0.0137467	0.0274472	0.0705752	0.00192077	0.00613837	0.00937308	0.126302	0.00468413	0.00650739	0.0169393	0.0356484	0.0210244	0.00182279	0.000751977	0.00169902	0.000310975	0.000570956	0.000773573	0.00290221	0.00011418	0.000513598	0.00366411	0.000232954	0.000961931	0.00164549	0.0150847	0.0101353
2	Met-DM	3	0.001328	0.00385802	0.0157849	0.00143887	0.00303189	0.0294624	0.00038584	0.0843973	0.26433	0.0289913	0.00692847	0.00162023	0.177622	0.00475157	0.0222476	0.00927395	0.000375214	0.00168332	0.0259776	0.0102161	0.00993117	0.0219623	0.0877082	0.00207646	0.00740275	0.00905722	0.0912714	0.00506389	0.0100505	0.0194252	0.0545428	0.0119373	0.00122158	0.001087	0.00129676	0.000979747	0.000736106	0.000387872	0.00173962	0.000260639	0.000339559	0.0101646	0.000308389	0.000616308	0.00253135	0.0213626	0.00553334
4	Met-DM	1	0.00276263	0.00547439	0.00225905	0.000255901	0.00250073	0.0220828	0.00728343	0.047041	0.249364	0.0149406	0.0059729	0.00314348	0.183737	0.00457489	0.0334647	0.00339313	0.000354651	0.0006147	0.00544402	0.00696975	0.00235999	0.0367192	0.0639665	0.000744654	0.00397134	0.00476925	0.06624	0.0126113	0.0131624	0.0171917	0.0663226	0.0250447	0.00214219	0.00111978	0.00406103	0.000589241	0.00249856	0.00112239	0.00105983	0.000216579	0.000317663	0.00474242	0.000151676	0.000690697	0.00209436	0.012648	0.00347136
4	Met-DM	2	0.00546822	0.0049636	0.00261153	0.000353995	0.00271344	0.0230144	0.000222316	0.0536806	0.249087	0.0466285	0.0068215	0.00133565	0.253999	0.00507241	0.0338965	0.00379572	0.00026017	0.00286308	0.0152651	0.0123028	0.0121209	0.0382444	0.074978	0.0028746	0.00610158	0.00866213	0.0591218	0.00979739	0.00976792	0.0143136	0.0609869	0.00549706	0.000588107	0.000621889	0.000663643	0.000368154	0.00139109	0.00143263	0.000711344	4.75838e-05	0.000400755	0.00445076	4.48904e-05	0.000392995	0.00287079	0.0137764	0.00925156
4	Met-DM	3	0.00528399	0.00406252	0.00261891	0.000190676	0.00209227	0.0249519	0.000272187	0.0566952	0.258627	0.033648	0.00648752	0.00136942	0.287218	0.00528415	0.0359361	0.0028255	0.000796155	0.00150666	0.0200936	0.0178082	0.011103	0.0364021	0.0669598	0.000784795	0.00462475	0.0042343	0.0510618	0.0109176	0.0123362	0.0147454	0.102441	0.00996301	0.00113391	0.00018251	0.00106827	0.00191321	0.00100743	0.000643773	0.000754905	0.000160396	0.000271881	0.00556786	5.13617e-05	0.000231975	0.00216683	0.0190076	0.00769948
6	Met-DM	1	0.00326757	0.00232917	0.00114277	0.000421181	0.00141649	0.0177229	0.00535983	0.0448999	0.2368	0.101684	0.00378824	0.00407651	0.232698	0.00543787	0.0414585	0.00343563	0.000333169	0.000228384	0.00570135	0.00782114	0.00803624	0.0604904	0.0524184	0.000822016	0.00313041	0.0110509	0.0709342	0.0118482	0.0159393	0.0135392	0.0380654	0.0176369	0.00149008	0.00037614	0.00284193	0.00335191	0.00040542	0.000709747	0.00146829	0.000238378	0.000241969	0.00132686	0.000231379	0.000582562	0.00028354	0.0103358	0.00345026
6	Met-DM	2	0.00516715	0.00573844	0.00126277	0.000105954	0.00250946	0.0250799	0.000405673	0.0474845	0.207848	0.0713699	0.0059866	0.00130251	0.216913	0.0036813	0.0329339	0.0074516	0.000395257	0.00250954	0.0118787	0.0190919	0.013896	0.0455186	0.0498194	0.00252276	0.0063639	0.00773129	0.109627	0.0134629	0.0225258	0.0140384	0.0567207	0.0301167	0.000526739	0.000368332	0.00177936	0.000884072	0.00102919	0.000985594	0.00262556	6.81392e-05	0.000169753	0.00447357	0.000165698	0.000885198	0.0023364	0.0158684	0.0039127
6	Met-DM	3	0.00542939	0.00444623	0.00119124	8.45827e-05	0.00223524	0.0232311	0.000479389	0.0539939	0.222589	0.046367	0.00539211	0.00139659	0.252442	0.00368325	0.0391763	0.00295203	0.00020998	0.00302159	0.0150011	0.0104919	0.00933403	0.043335	0.0511801	0.0022121	0.00620922	0.0110453	0.10919	0.011473	0.026228	0.0128163	0.0623835	0.0117078	0.00103619	0.00057837	0.0012781	0.000488202	0.000741688	0.000676913	0.00112256	0.000311312	0.000587965	0.00429956	0.000143056	0.00109481	0.00204677	0.0142992	0.00529163
10	Met-DM	1	0.0153019	0.0041966	0.000661547	0.00016576	0.000539319	0.0146136	0.00263986	0.0527074	0.18688	0.07328	0.00560448	0.0029583	0.234649	0.00549667	0.0526594	0.00387419	0.000481484	0.00178119	0.00518382	0.0161376	0.0169571	0.0749662	0.032452	0.000659765	0.00416829	0.0126402	0.0815626	0.0089126	0.0228486	0.0135129	0.0342397	0.0319065	0.00134396	0.000453228	0.00260883	0.00126968	0.000436328	0.000754976	0.00199183	0.000160655	0.000699444	0.00180064	0.000118527	0.00121648	0.000618712	0.0364475	0.0021292
10	Met-DM	2	0.00406792	0.00417769	0.00252966	0.000374449	0.00201288	0.020974	0.000275347	0.0668561	0.189385	0.0433474	0.00345344	0.00107077	0.234187	0.0041546	0.0398705	0.00951908	0.000377353	0.00311357	0.010193	0.0194074	0.0127861	0.0624391	0.0360405	0.00307305	0.00679949	0.0123126	0.0986895	0.0123603	0.0381842	0.0123948	0.044877	0.0235055	0.000432962	0.000421665	0.00181786	0.00181152	0.00161176	0.000700281	0.000859563	0.000149298	0.000422125	0.00658683	0.000156771	0.00166827	0.00209638	0.0258995	0.00716082
10	Met-DM	3	0.0130803	0.00481314	0.000812132	0.000287586	0.00117527	0.0168683	0.000385178	0.0621385	0.167572	0.0634595	0.00803455	0.00258025	0.230015	0.00453783	0.0579629	0.00682383	0.000962544	0.00352094	0.00844711	0.0224244	0.0168838	0.0740592	0.0239968	0.000934646	0.00524874	0.0164106	0.0894062	0.00928481	0.0217207	0.015754	0.0261068	0.0489909	0.000806549	0.000538638	0.00189053	0.000351738	0.0015289	0.000520558	0.00116898	0.000235227	0.000397806	0.00256854	0.000271406	0.000196521	0.00179215	0.0522434	0.00333415
24	Met-DM	1	0.00174549	0.00784587	0.0100196	0.00104132	0.00322811	0.0261283	0.00200716	0.1312	0.197976	0.0587119	0.00451556	0.00139777	0.163369	0.00281728	0.0142274	0.00996566	0.000184204	0.00031749	0.0109609	0.00650242	0.00356837	0.108349	0.0504786	0.00241158	0.0141491	0.0181749	0.207064	0.00523914	0.0388194	0.0167745	0.0465605	0.0237075	0.00086588	0.000487772	0.0038083	0.000488398	0.000861327	0.000921784	0.000192056	0.000448679	0.000950836	0.0202251	0.000230947	0.000356795	0.00332229	0.0551873	0.00387228
24	Met-DM	2	0.000765831	0.00667754	0.0181037	0.00243276	0.000625403	0.0174137	0.000284465	0.09808	0.194701	0.0350238	0.00574594	0.00133996	0.131332	0.00220673	0.0246878	0.00706366	0.000244148	0.00162002	0.00942304	0.0248683	0.0083076	0.0833809	0.0462766	0.000945413	0.012571	0.0052677	0.127575	0.00172138	0.0376409	0.0213125	0.0887105	0.0301392	9.28313e-05	4.25485e-05	8.82679e-05	0.00131198	0.000507887	0.000539499	0.000553044	0.00016455	0.000523143	0.0156202	0.000106253	8.07945e-05	0.00309374	0.0377084	0.00597191
24	Met-DM	3	0.00136686	0.00732396	0.0190468	0.00241073	0.000842321	0.0177299	0.00053139	0.110556	0.218998	0.0463417	0.00691077	0.00129707	0.153826	0.0022495	0.0269636	0.00696362	0.000253503	0.000584843	0.00952229	0.0205836	0.00738246	0.123432	0.043022	0.00102608	0.0137506	0.000966292	0.130604	0.00190509	0.0381045	0.0233951	0.0933875	0.0344975	0.000231708	0.000437797	0.000350066	0.000237431	0.000519835	0.00079355	0.000201567	7.86461e-05	0.000863314	0.018573	0.000210998	0.000343544	0.00243999	0.0381408	0.00805349
0	His-DM	1	0.00168445	0.00213555	0.0140458	0.000632166	0.000583773	0.0234921	0.00287556	0.0758179	0.230406	0.0792847	0.00535103	0.000260159	0.139058	0.00376273	0.0270027	0.0193537	0.000203583	0.000241676	0.0012229	0.00224883	0.00029098	0.0260036	0.0647606	0.00248396	0.0110387	0.0111819	0.0959161	0.007088	0.00755578	0.016294	0.0209277	0.0129004	0.000240425	0.000815079	0.0033895	0.000762669	0.00171156	0.000784445	0.00223685	0.000166381	0.00179856	0.0114734	0.00027834	0.000547515	0.00175384	0.0188772	0.00296547
0	His-DM	2	0.00271934	0.00354217	0.0100057	0.00126163	0.00234602	0.0228049	0.00485585	0.0542644	0.207195	0.0678493	0.00654197	0.000951287	0.132139	0.00254582	0.022113	0.0140969	0.000517519	0.000778363	0.00197734	0.00995168	0.00409798	0.0180185	0.0519758	0.0030062	0.00796443	0.00892575	0.0982217	0.00760831	0.0062648	0.0158302	0.0263164	0.0495239	0.00150989	0.00137711	0.00439048	0.000483331	0.00161794	0.000899617	0.00123712	0.000282562	0.000442574	0.00847498	0.000368355	0.000414759	0.00200078	0.017049	0.00360841
0	His-DM	3	0.00236266	0.00364714	0.0120274	0.00143007	0.00154364	0.0206478	0.00612359	0.0563512	0.214383	0.0613341	0.00562476	0.00305545	0.132673	0.00408751	0.0270946	0.00925016	0.00296356	0.00153308	0.00201757	0.0231279	0.0082089	0.0201672	0.0539736	0.00395134	0.0076571	0.00407502	0.117791	0.00444686	0.00265047	0.0172425	0.0342132	0.0526596	0.00024127	0.000438017	0.00161166	0.00108817	0.000132904	0.00153281	0.00219255	9.3192e-05	0.000387686	0.0118569	0.000168103	0.00122443	0.00219071	0.0119302	0.00220108
2	His-DM	1	0.00311448	0.00378572	0.00126596	0.000440726	0.00239455	0.0138513	0.00260139	0.029037	0.151109	0.0626249	0.00238204	0.0131074	0.186901	0.00424691	0.0294307	0.0226652	0.00191992	0.00162082	0.00124725	0.0278682	0.00192436	0.065175	0.0360753	0.00329017	0.0109393	0.00845667	0.0938359	0.0058259	0.00486704	0.0079866	0.00598982	0.0076401	0.00128033	0.00045684	0.0042071	0.000656892	0.000338324	0.000695117	0.00271131	8.29828e-05	0.00148636	0.000744396	0.000263433	0.000677561	0.000914477	0.00378433	0.0154818
2	His-DM	2	0.000367149	0.00197389	0.00167319	5.11216e-05	0.00298941	0.0132322	0.00736009	0.0335122	0.201376	0.0957441	0.0032404	0.0216311	0.230228	0.00657114	0.0342246	0.0330496	0.00022567	0.00121497	0.00110458	0.0098475	0.000833697	0.0740649	0.0385897	0.00238063	0.0106584	0.0181222	0.105949	0.00942647	0.0146318	0.0113002	0.01255	0.0902782	0.00329611	0.000448486	0.00343375	0.00268171	0.00352014	0.00075235	0.00107075	0.000132372	0.00131428	0.00160092	0.000287109	0.000406431	0.0009886	0.00728601	0.0209177
2	His-DM	3	0.0043154	0.00390019	0.00120026	0.000230892	0.0021477	0.0161789	0.00712279	0.0295961	0.208116	0.125264	0.00290141	0.0187184	0.212068	0.00405464	0.039531	0.0198186	0.000295738	0.00103042	0.00203103	0.0192426	0.00119351	0.0625705	0.0475592	0.00332546	0.0128315	0.00689248	0.123343	0.007275	0.00741126	0.015516	0.0090004	0.0259652	0.00198024	0.00031236	0.0059682	0.00337365	0.00156364	0.000434363	0.0011304	0.000210336	0.00188318	0.00196707	0.00059735	0.00342483	0.00184071	0.00492671	0.0227605
4	His-DM	1	0.0031554	0.00230099	0.00111427	0.000211327	0.00143858	0.0133277	0.00254877	0.0419344	0.144935	0.0748789	0.00329172	0.00868179	0.218671	0.00353674	0.0487853	0.0259359	0.000549887	0.00237744	0.000804663	0.0259199	0.00527304	0.075431	0.0434201	0.00399924	0.0072556	0.0130344	0.106663	0.00787221	0.0125914	0.0133391	0.0185526	0.393673	0.000527261	0.000396496	0.00336402	0.00176098	0.000522418	0.000303442	0.00390134	0.000241644	0.000780622	0.00406104	0.000148468	0.000619521	0.00183243	0.00169594	0.0145389
4	His-DM	2	0.0023036	0.00120472	0.00119868	0.000301038	0.00199271	0.014075	0.00645719	0.0375819	0.14906	0.0978848	0.00154737	0.000568305	0.223316	0.00877942	0.0482235	0.0237153	0.000805856	0.00213239	0.0017778	0.0284908	0.00593388	0.0882624	0.0325566	0.003402	0.00721233	0.0155932	0.0687447	0.0127054	0.00701397	0.00864734	0.0153682	0.366723	0.00131626	0.000490076	0.00340997	0.000808138	0.001346	0.000465385	0.00300838	0.000142067	0.00102133	0.00296518	0.000916562	0.000843824	0.00160652	0.00104437	0.0222741
4	His-DM	3	0.000748426	0.00301258	0.000948226	0.000378298	0.00158802	0.0134864	0.00745177	0.0402959	0.133777	0.0472087	0.00204485	0.00868406	0.207743	0.0042384	0.04265	0.0214981	0.00130718	0.00261633	0.00120508	0.0320255	0.00232874	0.0750988	0.0381451	0.00296115	0.0100648	0.00664136	0.0858212	0.00893398	0.0107786	0.0119843	0.020485	0.331132	0.00029472	0.000403393	0.0036805	0.000127573	0.00120932	0.000969092	0.00251659	0.000101275	0.000877872	0.00233849	0.000289393	0.00132258	0.000560535	0.00179607	0.0125658
6	His-DM	1	0.00124132	0.00279619	0.00122349	0.000246398	0.00165398	0.0143296	0.00210289	0.0411175	0.140951	0.0617313	0.00201773	0.0041051	0.20767	0.00537353	0.0406784	0.022126	0.000531953	0.00151032	0.000784653	0.015774	0.00559845	0.0907816	0.044045	0.00372955	0.00950137	0.00782518	0.0931187	0.00789317	0.0221542	0.0112152	0.0170033	0.369119	0.000299686	0.000146199	0.00442018	0.00137211	0.00160723	0.000592136	0.00315689	0.000165861	0.0015379	0.00556139	0.00119617	0.000801865	0.00152982	0.00106439	0.0185773
6	His-DM	2	0.000155846	0.0026052	0.00112947	0.000109951	0.000768373	0.010724	0.00786773	0.025523	0.104982	0.0644543	0.000233476	0.00230478	0.181469	0.0084785	0.0288892	0.016374	0.00341844	0.00332632	0.00121511	0.0212071	0.00359505	0.0753721	0.0308709	0.00234548	0.005116	0.00492624	0.0564973	0.0138833	0.0207948	0.00506614	0.0101607	0.448654	0.000783662	0.000101145	0.00426686	0.00178966	0.000897147	0.000191789	0.00285048	0.000164895	0.000197323	0.00196376	0.000154545	0.000399891	0.00148895	0.000826338	0.0118645
6	His-DM	3	0.00347041	0.0025073	0.000854076	5.82993e-05	0.000438051	0.0138971	0.00780305	0.030446	0.131512	0.046614	0.00142851	0.00145112	0.230136	0.00480986	0.0396385	0.0179	0.000282989	0.000990428	0.00073386	0.00524678	0.00187199	0.0833763	0.0398797	0.00640832	0.00477708	0.00302075	0.0784742	0.00826297	0.0254626	0.0109796	0.0294656	0.721617	0.000428209	0.00102588	0.00265702	0.000641263	0.000964657	0.000477066	0.0027968	8.68446e-05	0.000465931	0.00315122	0.00027704	0.000168774	0.00214175	0.00165861	0.0197036
10	His-DM	1	0.00350469	0.00254587	0.000995874	9.41789e-05	0.001577	0.0117158	0.00307986	0.0436692	0.109072	0.0469978	0.00114998	0.00212973	0.164274	0.0021041	0.0300686	0.0213293	0.00240418	0.00410932	0.00451531	0.0113484	0.0052791	0.0719994	0.0422799	0.00155031	0.00642069	0.00132056	0.0661992	0.00847543	0.0259658	0.00900473	0.0263165	0.766521	0.000265903	7.10027e-05	0.00444732	0.00118448	0.000721613	0.000633383	0.00224177	0.000322977	0.000306251	0.00440059	0.000307362	0.00048011	0.00153624	0.00171579	0.0159983
10	His-DM	2	0.000933932	0.0023475	0.00131056	6.99339e-05	0.00153037	0.0113344	0.00709142	0.0324049	0.104704	0.0547582	0.0010219	0.000802071	0.150309	0.00272172	0.0263053	0.0170152	0.00034069	0.000479271	0.00213028	0.0188941	0.00532843	0.0622282	0.0334166	0.00151477	0.00585312	0.00136499	0.0512737	0.00785189	0.0242572	0.00831775	0.0213584	0.429279	0.000478872	0.000376762	0.00438086	0.00066486	0.00162767	0.000262714	0.00312658	0.000107033	0.000161134	0.00178638	0.00044575	0.000421485	0.00222879	0.00138064	0.0148225
10	His-DM	3	0.00118763	0.00220725	0.000887471	0.000170658	0.00110606	0.0106585	0.00363338	0.0349009	0.111465	0.0497749	0.000947561	0.00119779	0.166636	0.00232754	0.0256017	0.0203529	0.000624158	0.000882726	0.00425773	0.0156628	0.00122091	0.0719657	0.0386926	0.00177167	0.00635828	0.00344968	0.0650179	0.00642849	0.0250526	0.00876261	0.0277553	0.767035	0.000820584	0.000116982	0.00138998	0.00245336	0.00358466	0.000177006	0.00388412	0.000178049	0.000499537	0.00275496	0.00119108	0.00115195	0.00157572	0.00106617	0.0191914
24	His-DM	1	0.000513338	0.00172535	0.00407398	0.000452456	0.00213223	0.0191066	0.000940731	0.0430843	0.1396	0.0376792	0.00146477	0.00499185	0.194064	0.00696305	0.0231715	0.0301643	0.000889957	0.00282238	0.0213311	0.0123089	0.00722297	0.132718	0.0625151	0.00145989	0.00624954	0.00982249	0.073714	0.00655339	0.0357913	0.009656	0.0227436	0.0723596	0.00026268	0.00104739	0.00202894	0.000385507	0.00229173	0.000835649	0.00208185	0.000604824	0.000995325	0.00233786	0.000782265	0.000808986	0.00137492	0.00156043	0.0335249
24	His-DM	2	0.00250475	0.000211256	0.00389347	0.000498357	0.00175336	0.0174057	0.00625163	0.0330378	0.140416	0.0481191	0.000771581	0.00033911	0.165042	0.00590621	0.0175964	0.0233938	0.0012439	0.00254534	0.021671	0.0116127	0.00458967	0.140973	0.056166	0.00160178	0.00579211	0.0736707	0.0634538	0.00853146	0.0432469	0.00849319	0.0158645	0.0649306	0.000274029	0.000104286	0.000758962	0.00118814	0.00275284	0.000374477	0.00181153	7.0282e-05	0.000197948	0.0033918	0.00175245	0.000215773	0.000477908	0.000667217	0.0396993
24	His-DM	3	0.00283542	0.00262644	0.004935	0.000511728	0.00215358	0.0185548	0.00131198	0.0484471	0.139433	0.0378657	0.00110068	0.00243268	0.172925	0.00432645	0.0228676	0.0285704	0.00030574	0.00135488	0.0207973	0.00635771	0.00380677	0.120948	0.0688481	0.00159326	0.00487698	0.0103173	0.0917395	0.0061349	0.0335456	0.0108533	0.0120891	0.128383	0.000357536	0.000798736	0.00120063	0.00102063	0.000610233	0.000736161	0.00155054	0.000166874	0.000685217	0.00457815	0.0013163	0.00124069	0.00213614	0.00183401	0.0368329
0	Leu-DM	1	0.00179222	0.00476731	0.0204495	0.00283741	0.000580734	0.0216577	0.00117311	0.135924	0.240976	0.0540205	0.00965418	0.00452425	0.137742	0.0029123	0.0555869	0.010754	0.00021006	0.00197401	0.0095007	0.0291037	0.00828549	0.00500535	0.070674	0.00077076	0.00820406	0.00444473	0.178494	0.000423227	0.00563621	0.0214503	0.0139037	0.312044	0.000772918	0.000155343	0.00159378	0.000915365	0.000694882	0.0016514	0.000459428	0.000179691	0.000764079	0.0165713	0.000120796	0.000568707	0.00401115	0.0262259	0.00751423
0	Leu-DM	2	0.00167626	0.00641893	0.0224613	0.00297737	0.0030607	0.03157	0.00159794	0.143658	0.267466	0.0404383	0.00668867	0.00390881	0.124933	0.00231785	0.0136311	0.00612145	0.00122547	0.000366268	0.0107966	0.020244	0.00685694	0.0274134	0.0830623	0.00228829	0.0129999	0.00915358	0.0867306	0.00427347	0.00713674	0.022498	0.0696823	0.00943399	0.000610149	0.000217115	0.00272487	0.00102071	0.000708886	0.00128618	0.00232942	7.54929e-05	0.00143171	0.0191972	0.000298476	0.000334994	0.00375263	0.0164045	0.0118554
0	Leu-DM	3	0.00137677	0.00438906	0.0174082	0.00175689	0.000368755	0.0224895	0.00139039	0.119314	0.225896	0.062437	0.00706661	0.00155757	0.172261	0.00223338	0.0408875	0.0126496	0.000495571	0.00118193	0.0122325	0.0296866	0.00539381	0.00921982	0.0639084	0.000794831	0.00725305	0.00788731	0.145078	0.00386566	0.00630384	0.0163948	0.0570677	0.138134	0.000360954	0.000717318	0.00118035	0.00178779	0.000870199	0.00180197	0.000186293	0.000164822	0.000981625	0.0149464	0.000360011	0.000730631	0.00290963	0.0179747	0.00799777
2	Leu-DM	1	0.00163905	0.00294543	0.015858	0.00149803	0.000748592	0.0201148	0.000898409	0.1193	0.226846	0.0690266	0.00618772	0.0111639	0.193198	0.00418208	0.0395494	0.0152621	0.000535425	0.00207661	0.00891175	0.0331562	0.0118414	0.0172488	0.0568259	0.00102746	0.00818579	0.000788858	0.128782	0.00324686	0.00806626	0.0173187	0.0460506	0.121708	0.000589265	0.000465458	0.000898043	0.00116358	0.000971	0.00145138	0.00112562	0.000179031	0.00044856	0.01389	0.000206959	0.000489939	0.00261427	0.021732	0.00938221
2	Leu-DM	2	0.000844826	0.00419972	0.0159812	0.00170625	0.000769469	0.0210302	0.00317633	0.128476	0.225933	0.056123	0.00644256	0.00185313	0.154946	0.00227004	0.0391508	0.0148486	0.000528491	0.00242766	0.0135809	0.0372097	0.0090345	0.00936977	0.0643148	0.000973741	0.00842357	0.00395022	0.142154	0.0035511	0.00689224	0.0165306	0.0571059	0.120604	0.000925629	0.000190062	0.00104635	0.000432283	0.0017795	0.00172151	0.0003144	0.000269502	0.00108245	0.0140797	0.000597905	0.000263653	0.00321742	0.0186261	0.00447392
2	Leu-DM	3	0.00123011	0.00486717	0.0158992	0.00204381	0.00305337	0.0456829	0.00101729	0.133611	0.231438	0.0382759	0.00443098	0.00364579	0.121492	0.00260785	0.0103965	0.00706529	0.00144368	0.0012002	0.00910997	0.0151345	0.0062429	0.0200674	0.0708703	0.00209941	0.0101153	0.00984245	0.0606431	0.00486525	0.00656356	0.0194657	0.0847789	0.01013	0.000403171	0.000498892	0.00239861	0.0011179	0.000600956	0.00150161	0.00217091	0.000107578	0.00091764	0.0134759	0.000231144	0.000332466	0.0025244	0.017313	0.00235255
4	Leu-DM	1	0.00138837	0.00203595	0.0190262	0.00231988	0.000706577	0.01988	0.000919576	0.095959	0.225036	0.0653585	0.0041428	0.00256065	0.194248	0.00242422	0.0375854	0.0157902	0.000554932	0.00242263	0.0166787	0.0232023	0.0119985	0.0292106	0.0552268	0.000876514	0.00961284	0.0113189	0.0957738	0.00301577	0.00712991	0.0168443	0.0677062	0.0882452	0.000135919	0.000176728	0.00141006	0.00132631	0.00159682	0.00147165	0.00135844	0.000160742	0.000135526	0.0147321	0.000259653	0.000458435	0.00210301	0.0194021	0.00419797
4	Leu-DM	2	0.0011082	0.00318364	0.0193925	0.00233347	0.000717783	0.0181576	0.00289472	0.105468	0.216352	0.0497908	0.00436964	0.00767847	0.175674	0.0028071	0.0343471	0.0199448	0.000509735	0.00172161	0.0158773	0.0267083	0.00931953	0.0274849	0.0594181	0.00103454	0.00921935	0.00651432	0.139662	0.00215623	0.00580041	0.0169014	0.0707136	0.105277	0.000258459	0.000186579	0.000686623	0.00149401	0.00159311	0.0012004	0.000712148	0.000112107	3.65239e-05	0.0158503	0.000453249	0.000469777	0.00281088	0.0188517	0.00863203
4	Leu-DM	3	0.000973102	0.00406632	0.0138464	0.00129097	0.00307038	0.0501248	0.00122639	0.129536	0.22852	0.0409318	0.00355963	0.0033747	0.114969	0.00319516	0.0144414	0.00618767	0.00186535	0.00074009	0.00434456	0.0168064	0.00425894	0.0196107	0.0732403	0.00221319	0.00797424	0.00704399	0.0610774	0.00491984	0.00731283	0.0188234	0.0760478	0.00328369	4.86845e-05	0.000168155	0.00114568	0.00101078	0.000466255	0.00124986	0.00186091	0.000175476	5.64835e-05	0.0108977	0.000716635	0.000355122	0.00188057	0.0104277	0.00397868
6	Leu-DM	1	0.00127599	0.00357042	0.0213224	0.00222978	0.000635941	0.0177332	0.000898507	0.0926687	0.225174	0.0384866	0.00261537	0.00995806	0.169401	0.00351829	0.0277683	0.0201103	0.000428616	0.00300885	0.0162955	0.0227293	0.00937929	0.0251711	0.0579028	0.00100518	0.0098004	0.00885378	0.103433	0.00451508	0.00934404	0.0131988	0.0779272	0.0986703	0.000370698	0.000117636	0.000239249	0.00121984	0.00263736	0.00113671	0.000517043	0.000266751	2.16899e-05	0.0163777	0.00081658	0.000712411	0.00278326	0.0195992	0.00482783
6	Leu-DM	2	0.00124982	0.00340754	0.0216985	0.00291058	0.000504207	0.0182818	0.00277241	0.0960819	0.224547	0.0322493	0.00294743	0.00180176	0.161228	0.00341147	0.0288467	0.0241591	0.00121802	0.00318949	0.0155525	0.0201998	0.0100344	0.0280788	0.0609253	0.0010987	0.00981476	0.0051783	0.122427	0.00385797	0.00941947	0.0143195	0.0648588	0.16837	0.000282314	0.000341201	0.00119961	0.00105641	0.00219728	0.0011463	0.0012326	0.000453379	3.81702e-05	0.0175175	0.00090697	0.000322174	0.00308681	0.0193714	0.0102975
6	Leu-DM	3	0.000846525	0.00428697	0.015454	0.00211876	0.00308079	0.0468423	0.000990783	0.159553	0.238837	0.04268	0.00277414	0.00234233	0.126886	0.00269078	0.00540767	0.00815515	0.000721347	0.00293271	0.00930242	0.0197723	0.0068569	0.0279151	0.0790268	0.00191018	0.00969825	0.0126338	0.0635483	0.00613016	0.00610687	0.0196926	0.106424	0.00992606	0.00043431	0.00032401	0.00201006	0.000491093	0.00135527	0.00164016	0.0021193	0.000277891	0.000141892	0.0124558	0.000367426	0.000382183	0.00249417	0.0145604	0.0125987
10	Leu-DM	1	0.00121826	0.00451007	0.0254953	0.00316251	0.000440318	0.0200247	0.00109993	0.0835619	0.234649	0.0390896	0.00228734	0.00865332	0.135647	0.00367273	0.0218218	0.0138098	0.000563084	0.00215525	0.0164118	0.0209686	0.00886787	0.0470251	0.0561058	0.00112434	0.00815073	0.00356515	0.136529	0.00354047	0.0122291	0.013544	0.104853	0.0840336	0.000118943	0.000226837	0.000662379	0.000751181	0.00288541	0.00156633	0.00165957	0.000347394	3.83746e-05	0.0182463	0.000400353	0.000515827	0.00331256	0.0185895	0.00590038
10	Leu-DM	2	0.000927338	0.00337285	0.0227842	0.00295083	0.000859012	0.0204631	0.00536529	0.0892904	0.247388	0.0408633	0.00160714	0.00869813	0.165225	0.0021471	0.0157947	0.0302663	0.000506211	0.000784853	0.0110304	0.0209942	0.00267306	0.043944	0.057453	0.00142273	0.00746835	0.00101053	0.11662	0.00846819	0.0117507	0.0135658	0.0949164	0.0163263	0.000361471	0.000369669	0.00193647	0.000391425	0.00221228	0.00110852	0.0017242	0.00024199	0.000113608	0.0203861	0.00144807	0.000457832	0.00342913	0.0186043	0.00876507
10	Leu-DM	3	0.000842694	0.0037689	0.01727	0.00208609	0.00338159	0.0424885	0.00107432	0.162664	0.225493	0.0373048	0.00292279	0.00300388	0.114639	0.00297046	0.00316226	0.0145013	0.00230198	0.00155339	0.0128243	0.0160102	0.00797342	0.0257402	0.0765454	0.00283011	0.0113872	0.0134568	0.0518232	0.0059661	0.0075586	0.018428	0.114581	0.00565939	0.000141171	0.000414183	0.00210541	0.00107672	0.00143677	0.00143949	0.00196774	0.000281198	6.21164e-05	0.011562	0.000250918	0.000426317	0.00203753	0.015404	0.00715715
24	Leu-DM	1	0.000972855	0.00347165	0.0313792	0.00380856	0.000587099	0.0220122	0.00124621	0.0832453	0.201709	0.0326915	0.00147343	0.00588805	0.107295	0.00148055	0.0037944	0.0347324	0.000832036	0.00294349	0.022871	0.0238567	0.00612487	0.076317	0.0538041	0.00135003	0.00641067	0.00305458	0.0662223	0.00214302	0.0206832	0.0139524	0.101226	0.0541082	0.000452779	0.000207787	0.000294685	0.00025922	0.00301453	0.000577554	0.00107635	0.00048606	8.54285e-05	0.0179541	0.00134615	0.000187455	0.00223448	0.0136724	0.00527836
24	Leu-DM	2	0.000819266	0.00246951	0.0300721	0.0039845	0.000647166	0.0244301	0.00431589	0.0888309	0.198105	0.0336221	0.00123516	0.00682779	0.0923234	0.002385	0.00311876	0.0368798	0.00127035	0.00161223	0.01517	0.015739	0.00660227	0.0595072	0.0539883	0.00181468	0.00631394	0.00414838	0.0946376	0.00633269	0.016518	0.0119088	0.0946821	0.111163	0.000246833	0.000227364	0.000153918	0.00051208	0.00308231	0.000529691	0.00144008	0.000160121	0.000208052	0.017351	0.00106629	0.000300052	0.00159813	0.0114208	0.00508862
24	Leu-DM	3	0.000617012	0.00287487	0.0180839	0.00209169	0.00269546	0.0418276	0.000818781	0.198697	0.235895	0.0365643	0.00184743	0.00295837	0.101734	0.00229611	0.00234268	0.0209769	0.00627332	0.0018476	0.0167261	0.0179935	0.0100439	0.0262654	0.0977474	0.00277632	0.00650126	0.00812918	0.0564887	0.00624735	0.00946674	0.0164077	0.122004	0.00479696	0.000422136	0.000267908	0.000874136	0.000515615	0.00325393	0.000847683	0.00202839	0.000272091	0.000201392	0.00751955	0.00102056	0.000251041	0.00180218	0.0144541	0.0105916
0	YSC	1	0.001566	0.00318525	0.0109072	0.00110331	0.0017525	0.0229499	0.0129433	0.0502998	0.203963	0.039027	0.00576366	0.000925408	0.144132	0.00295155	0.0190548	0.0196681	0.00101841	0.00191635	0.00116074	0.0242921	0.0039655	0.0325577	0.0576982	0.00231495	0.00970815	0.00784298	0.10803	0.00669459	0.0055481	0.0154003	0.0207746	0.0226561	0.000420823	0.000144657	0.00400075	0.000131145	0.00044536	0.0014474	0.000661419	0.000148947	0.000385259	0.00905481	0.000435225	0.000200716	0.00163624	0.009981	0.00174741
0	YSC	2	0.00169813	0.00330617	0.0154303	0.00161813	0.000481917	0.0223136	0.00147629	0.0963023	0.219807	0.0425723	0.00863035	0.0014451	0.175821	0.00246325	0.0410332	0.00523373	0.000494838	0.0038152	0.0106677	0.0338925	0.0109186	0.00809675	0.0583537	0.000688867	0.00643402	0.00233648	0.173115	0.00398809	0.00650821	0.0155218	0.00969636	0.0383233	0.000679846	0.000138581	0.000991784	0.000577029	0.000183983	0.00121317	0.00080901	0.000137382	0.000136186	0.0128318	0.000251093	0.000134402	0.00254532	0.0227133	0.0046078
0	YSC	3	0.00143154	0.0047025	0.0180397	0.0022401	0.00257746	0.0369997	0.00616669	0.112551	0.261337	0.0377094	0.00561443	0.00263973	0.12432	0.00284542	0.0118047	0.00344116	0.000538866	0.000726612	0.008888	0.0191002	0.00587339	0.0248442	0.0745857	0.00255302	0.011277	0.0114791	0.110797	0.00347782	0.00957783	0.0221613	0.0585117	0.00876838	0.000138311	0.000238567	0.00294326	0.000464506	0.000168692	0.00162689	0.00346534	0.000200539	0.000102003	0.0143812	0.000223789	0.00045734	0.00272386	0.0130657	0.00470668
2	YSC	1	0.00177474	0.00314317	0.0174533	0.00190161	0.00325802	0.0363315	0.0022375	0.0803776	0.234822	0.0383546	0.00484438	0.00117881	0.118646	0.00263529	0.0131834	0.0101762	0.00103671	0.0018102	0.0276885	0.0164708	0.0118668	0.01891	0.0906188	0.00233453	0.00760745	0.0092164	0.0967575	0.00491856	0.00536862	0.0148853	0.0357417	0.0442287	0.000683915	0.000820496	0.000685324	0.000215805	0.000140815	0.000178158	0.00119019	9.30333e-05	2.30062e-05	0.012371	0.00011827	0.000441793	0.00168624	0.012464	0.00300323
2	YSC	2	0.00355994	0.00210565	0.00149925	0.000131346	0.00214047	0.0096434	0.0149218	0.0206545	0.164359	0.0759397	0.00278096	0.0211485	0.207271	0.00503889	0.00300825	0.0257057	0.00421709	0.000599328	0.00115742	0.0155787	0.00815161	0.0751605	0.0360065	0.00351613	0.0125241	0.0141094	0.0950588	0.00654078	0.00785431	0.00966296	0.00995798	0.0259985	0.00425069	0.00437428	0.00613681	0.00186994	0.000485039	0.000687381	0.00313046	0.000392318	0.000308134	0.00112784	0.00117436	0.00162754	0.000473491	0.0120523	0.000736458
2	YSC	3	0.00368518	0.00321409	0.00409313	0.000435707	0.00374382	0.0185982	0.00711033	0.0593118	0.215796	0.125473	0.00314071	0.0109199	0.179533	0.00314143	0.00235912	0.00805475	0.00127224	0.000256688	0.00309618	0.0214128	0.00558246	0.110735	0.0638131	0.00501031	0.0159003	0.0137316	0.133367	0.00627672	0.00753414	0.0110467	0.0214423	0.00232048	0.00198701	0.000919535	0.00399256	0.00176736	0.0016358	0.00123236	0.00435578	0.000198651	0.000692677	0.00258289	0.000194015	0.0032875	0.00152976	0.0132235	0.00835222
4	YSC	1	0.00625389	0.00191972	0.00155234	0.000264927	0.00105402	0.00996107	0.00991941	0.034226	0.19907	0.173152	0.00467417	0.0368539	0.183745	0.00496	0.0242701	0.00847613	0.00179029	0.00174032	0.00461334	0.0328119	0.00294065	0.0387765	0.0336124	0.00191646	0.00704004	0.0070595	0.189747	0.00248555	0.00788095	0.0115314	0.00950678	0.0459639	0.0013282	0.00219916	0.000879943	0.000781544	0.00225825	0.000454153	0.00382939	0.000823933	0.000193139	0.00132859	0.000901067	0.00238046	0.00100352	0.0240161	0.000590223
4	YSC	2	0.00297126	0.00302834	0.00199857	0.000421448	0.00199796	0.0170695	0.000744156	0.0640606	0.17899	0.111291	0.00281828	0.0258347	0.215872	0.00423929	0.0271038	0.00433285	0.00238834	0.000614594	0.00883187	0.0217857	0.0152265	0.0536403	0.0471594	0.00175645	0.00464565	0.015715	0.0544422	0.00802155	0.00796411	0.0152989	0.0067379	0.0367406	0.00147384	0.000480059	0.00223227	0.0021997	0.00154924	0.000860714	0.00431448	0.000205981	0.000320839	0.00194868	0.000846995	0.00305223	0.00134079	0.0148037	0.00503714
4	YSC	3	0.0029355	0.00381521	0.00239028	0.000405265	0.00188705	0.016226	0.00748861	0.0670905	0.189735	0.193104	0.0040172	0.0347976	0.239708	0.00520945	0.0237714	0.0153901	0.000451668	0.000407701	0.00360471	0.0270075	0.00635601	0.0869136	0.0358475	0.00241333	0.00966047	0.0172615	0.144253	0.00600998	0.011909	0.013868	0.0108628	0.0046216	0.00113491	0.000800549	0.00508819	0.000202432	0.00197913	0.000698482	0.00563346	0.000576499	0.00116183	0.000532559	0.000181067	0.00213932	0.000407865	0.0134792	0.00596324
6	YSC	1	0.00165621	0.00575304	0.0359671	0.00300664	0.00135067	0.0195884	0.00624964	0.139461	0.138005	0.163102	0.00656103	0.0336237	0.220745	0.00504534	0.0610563	0.0176568	0.00130804	0.00226676	0.0204585	0.0594549	0.00586637	0.0374175	0.0305081	0.00224565	0.00294802	0.0222815	0.237607	0.000116864	0.0110668	0.0273108	0.0082628	0.0045175	0.00224757	0.00139219	0.00397102	0.000641452	0.00178443	0.00131621	0.00279482	0.000911101	0.000414378	0.00239779	0.000320031	0.0020811	0.00112671	0.0478937	0.000985388
6	YSC	2	0.00273697	0.00455232	0.0205316	0.00245237	0.00162567	0.0161756	0.000845328	0.0934211	0.0752279	0.0560716	0.00264839	0.0240498	0.287811	0.00553622	0.00243581	0.0203662	0.00213102	0.00228324	0.00195884	0.0530797	0.00645027	0.0716468	0.0312169	0.00508708	0.0126083	0.0175995	0.0453877	0.00831222	0.00866657	0.0159697	0.00115567	0.00112056	0.00108612	0.000382404	0.00367103	0.000391866	0.000660453	0.000387567	0.00209062	0.000199544	0.000146777	0.000817517	0.000239945	0.00266182	0.00172802	0.0223456	0.0010465
6	YSC	3	0.00143216	0.00755017	0.0229739	0.002355	0.00105462	0.0304612	0.00438257	0.220439	0.122443	0.110687	0.00467785	0.0124345	0.250175	0.00490813	0.0548611	0.0173313	0.00176176	0.00087897	0.00814065	0.0405044	0.0063814	0.0676772	0.0327478	0.00140135	0.00473089	0.0317422	0.141628	0.000266821	0.00849461	0.0288075	0.00841153	0.00146705	0.000593439	0.000541305	0.0100944	0.00213567	0.00070166	0.00112812	0.00517665	0.000307115	0.00128971	0.00525939	9.46587e-05	0.00247002	0.00290618	0.0444445	0.00208609
10	YSC	1	0.0027263	0.00496271	0.00968154	0.00149554	0.00303477	0.0274744	0.000316352	0.15189	0.179203	0.0790294	0.00539133	0.00041955	0.24022	0.00440249	0.0278177	0.0162654	0.000452638	0.000886391	0.0106879	0.0291401	0.0195054	0.0438417	0.0529146	0.00402025	0.0104637	0.0184439	0.175008	0.000919242	0.0172691	0.0163631	0.00528366	0.0164772	0.000547532	0.000119872	0.00555553	0.000653739	0.00117126	0.000849738	0.00318577	0.000231807	0.000442996	0.0174468	0.000370575	0.000760105	0.00341437	0.0219108	0.00246436
10	YSC	2	0.00196667	0.0043857	0.0178667	0.00167128	0.000646109	0.0230467	0.000930483	0.144475	0.23467	0.0579555	0.00790678	0.00355983	0.222992	0.00203378	0.0477644	0.00929713	0.000273427	0.00206701	0.00782603	0.0477496	0.0159307	0.0470393	0.0563952	0.000539998	0.00887765	0.00892869	0.200228	0.00497287	0.0118923	0.0204838	0.0652372	0.0083297	0.000810346	0.000454133	0.00110834	0.000372489	0.000503809	0.00375881	0.00176957	0.000453628	0.000212039	0.0181687	0.000892785	0.00145233	0.0035145	0.0385577	0.00671573
10	YSC	3	0.00207236	0.00589568	0.0158794	0.00151508	0.00115437	0.0254437	0.000982673	0.205459	0.198359	0.0882399	0.00682697	0.00334892	0.224528	0.00292712	0.0360281	0.00774098	0.000469041	0.00164007	0.00538505	0.0423782	0.0111877	0.0841021	0.0540037	0.00148357	0.00944446	0.0251299	0.168676	0.000445551	0.0125493	0.023524	0.0227081	0.00596325	0.000260935	0.000300333	0.00783085	0.00125682	0.000125813	0.00163133	0.00318151	0.000335269	0.000932632	0.0198912	0.000224755	0.00146726	0.00485866	0.0319127	0.00435826
24	YSC	1	0.000915336	0.00916396	0.0232621	0.00294226	0.000824848	0.0203932	0.000281849	0.120665	0.239633	0.0706098	0.0078003	0.00198175	0.181024	0.00274714	0.0338077	0.00990199	0.000517393	0.00415534	0.014481	0.0304722	0.0133084	0.121931	0.0527831	0.00128936	0.0162817	0.00221087	0.162006	0.00210328	0.0471728	0.025969	0.108486	0.0154374	0.000146848	0.000154198	0.000406132	0.00123433	0.000346812	0.00105527	0.00188	0.00015571	4.23767e-05	0.021977	0.000457483	0.00071384	0.00405925	0.0444022	0.00839989
24	YSC	2	0.00182126	0.0066307	0.0280754	0.00395232	0.000711955	0.0258113	0.000813042	0.0923112	0.257492	0.0338023	0.00713942	0.00125593	0.179118	0.00279075	0.0300238	0.00591748	0.000433514	0.00264898	0.0132615	0.0274255	0.015921	0.0609261	0.0605528	0.00201718	0.0113868	0.00752823	0.129734	0.00267932	0.0265766	0.0257639	0.102794	0.0609107	0.000258037	9.30937e-05	0.000157905	0.000728542	0.000532473	0.00217094	0.00161899	0.000126233	0.000146125	0.0204659	0.000369992	0.000850646	0.0030003	0.023582	0.00729905
24	YSC	3	0.00123143	0.00597762	0.0246107	0.00321111	0.0039911	0.0358139	0.000941235	0.151515	0.253438	0.0620917	0.00595033	0.000864179	0.15665	0.00372713	0.016946	0.00482717	0.000379118	0.000644341	0.00823875	0.0178836	0.0140897	0.0965026	0.0646273	0.00271273	0.015919	0.00913709	0.0711447	0.00180178	0.036105	0.0281833	0.0936265	0.00292467	0.00044446	0.000358455	0.00251765	0.00104196	0.000252817	0.00211345	0.00222798	0.000236612	0.000379001	0.0186067	0.000176736	0.000680174	0.00279212	0.024889	0.0133186
[truncated: 3 more columns]
